# Supplementary material for: TOP3A amplification and ATRX inactivation are mutually exclusive events in pediatric osteosarcomas using ALT
Source: EMBO Mol Med. 2022 Aug 3;14(10):e15859. doi: 10.15252/emmm.202215859 (PMC9549729; doi:10.15252/emmm.202215859)
Supplement: Supplementary file 3 — Table EV2 [file EMMM-14-e15859-s002.xlsx]

## Sheet: Table EV2
Table EV2. Copy number variation GISTIC analysis for all tumors.
PeakID	Descriptor	Wide Peak Limits	Peak Limits	Region Limits	q values
Amplification Peak 1	1q21.3	chr1:150437227-151344115(probes 7921:8001)	chr1:150887380-151341104(probes 7958:8000)	chr1:149243909-151481116(probes 7866:8010)	0.00893
Amplification Peak 2	2p11.2	chr2:84689993-85121921(probes 19447:19477)	chr2:84767789-85110382(probes 19452:19476)	chr2:84706611-85140921(probes 19448:19479)	0.14
Amplification Peak 3	2q11.1	chr2:96259028-96797127(probes 19781:19785)	chr2:96604290-96780131(probes 19782:19784)	chr2:96230030-99057934(probes 19779:19928)	0.051
Amplification Peak 4	2q12.1	chr2:105859378-106034899(probes 20327:20343)	chr2:105859586-106020214(probes 20328:20342)	chr2:105358829-107191169(probes 20303:20391)	0.0176
Amplification Peak 5	6p22.3	chr6:19856289-20508052(probes 60166:60202)	chr6:20092595-20499124(probes 60174:60201)	chr6:19869612-20535060(probes 60167:60204)	0.154
Amplification Peak 6	6p21.1	chr6:45485828-45636996(probes 62058:62064)	chr6:45501337-45621520(probes 62059:62063)	chr6:35371221-53318088(probes 61313:62509)	4.68e-06
Amplification Peak 7	7p22.3	chr7:1456554-3074724(probes 69009:69126)	chr7:1958234-2309399(probes 69047:69074)	chr7:1-7335076(probes 68933:69400)	0.0239
Amplification Peak 8	8p11.22	chr8:39214759-39416497(probes 81208:81221)	chr8:39222368-39392474(probes 81209:81220)	chr8:39222368-39432882(probes 81209:81223)	1.65e-06
Amplification Peak 9	8q21.11	chr8:74965519-75527691(probes 82966:82992)	chr8:75210415-75488738(probes 82980:82991)	chr8:71644993-81411801(probes 82781:83232)	0.00148
Amplification Peak 10	8q22.1	chr8:96137776-98086333(probes 83975:84089)	chr8:96487554-96562419(probes 83994:83995)	chr8:95174351-146364022(probes 83900:86808)	0.00479
Amplification Peak 11	8q24.21	chr8:128503133-129461619(probes 85779:85848)	chr8:128902693-129247389(probes 85800:85840)	chr8:95174351-146364022(probes 83900:86808)	4.97e-06
Amplification Peak 12	12p13.33	chr12:628214-1202906(probes 109486:109524)	chr12:639908-1183826(probes 109487:109523)	chr12:639908-1345908(probes 109487:109536)	0.114
Amplification Peak 13	12p12.1	chr12:25738660-25937327(probes 111132:111137)	chr12:25755075-25909151(probes 111133:111136)	chr12:25755075-26165926(probes 111133:111148)	0.0731
Amplification Peak 14	13q34	chr13:113842241-114102841(probes 122933:122953)	chr13:113852362-114081501(probes 122934:122952)	chr13:113348950-114117061(probes 122888:122955)	0.0463
Amplification Peak 15	14q11.2	chr14:22779963-22881453(probes 123265:123271)	chr14:22793481-22874405(probes 123266:123270)	chr14:21480001-23529610(probes 123144:123325)	4.1e-07
Amplification Peak 16	15q11.2	chr15:20870735-22304595(probes 128678:128691)	chr15:20886583-21964031(probes 128679:128690)	chr15:1-22344577(probes 128665:128694)	0.0696
Amplification Peak 17	15q26.3	chr15:96868383-101455609(probes 133785:134113)	chr15:99023928-99874151(probes 133921:133989)	chr15:92893294-102199524(probes 133580:134179)	0.0211
Amplification Peak 18	17p13.1	chr17:7817995-8340842(probes 139336:139378)	chr17:7827075-8133227(probes 139337:139361)	chr17:7576767-9186303(probes 139313:139444)	0.00255
Amplification Peak 19	17p11.2	chr17:18205251-18680796(probes 140016:140034)	chr17:18212188-18672162(probes 140017:140033)	chr17:10941995-22154514(probes 139580:140217)	2.91e-07
Amplification Peak 20	17q12	chr17:37724469-37949116(probes 141103:141123)	chr17:37825063-37938804(probes 141114:141122)	chr17:37583938-38306229(probes 141087:141152)	0.000399
Amplification Peak 21	17q24.1	chr17:59982047-65207116(probes 142563:142916)	chr17:63568552-63775412(probes 142792:142804)	chr17:62496119-64015847(probes 142736:142822)	0.131
Amplification Peak 22	19p13.2	chr19:12740114-12939852(probes 149005:149020)	chr19:12754928-12918315(probes 149006:149019)	chr19:12713804-13419202(probes 149003:149065)	0.0263
Amplification Peak 23	19q12	chr19:29751751-30332402(probes 149915:149948)	chr19:30242168-30320082(probes 149944:149947)	chr19:24340683-32434940(probes 149862:150022)	0.000207
Amplification Peak 24	19q13.2	chr19:40168864-40284898(probes 150578:150585)	chr19:40188238-40276091(probes 150579:150584)	chr19:40188238-40314689(probes 150579:150587)	0.16
Amplification Peak 25	22q11.21	chr22:19857317-20112617(probes 158523:158554)	chr22:19995673-20087268(probes 158537:158551)	chr22:19995673-20112617(probes 158537:158554)	0.236
Deletion Peak 1	1q44	chr1:213186304-249250621(probes 12056:14351)	chr1:249089805-249250621(probes 14343:14351)	chr1:242533161-249250621(probes 13886:14351)	0.0148
Deletion Peak 2	2q34	chr2:191556442-243199373(probes 24954:28109)	chr2:212223987-213425994(probes 26170:26267)	chr2:189975132-243199373(probes 24852:28109)	0.00281
Deletion Peak 3	2q37.3	chr2:242815921-243199373(probes 28093:28109)	chr2:243017826-243199373(probes 28108:28109)	chr2:189975132-243199373(probes 24852:28109)	3.96e-05
Deletion Peak 4	3p14.2	chr3:59026914-61552487(probes 31886:32041)	chr3:59722751-61256490(probes 31906:32032)	chr3:60445747-60486960(probes 31970:31971)	0.0214
Deletion Peak 5	3q13.31	chr3:116164074-118620199(probes 34769:34852)	chr3:116392667-116460068(probes 34780:34782)	chr3:116192078-117273474(probes 34770:34808)	3.96e-05
Deletion Peak 6	3q26.31	chr3:174000989-175105978(probes 38257:38326)	chr3:174558730-175544981(probes 38282:38357)	chr3:175008551-175047690(probes 38320:38321)	0.00822
Deletion Peak 7	4p16.3	chr4:1-14140932(probes 39713:40536)	chr4:603222-968924(probes 39757:39787)	chr4:1-5877139(probes 39713:40114)	0.0483
Deletion Peak 8	4q34.3	chr4:169387736-191154276(probes 48346:49488)	chr4:181927560-182197924(probes 48950:48956)	chr4:181927560-182920815(probes 48950:48972)	0.124
Deletion Peak 9	5q14.3	chr5:55288592-133536645(probes 52085:56084)	chr5:87458967-93104887(probes 53804:54053)	chr5:87458967-88623731(probes 53804:53866)	0.197
Deletion Peak 10	6q16.3	chr6:101318346-105176377(probes 64824:64969)	chr6:101829810-102535862(probes 64839:64893)	chr6:75600288-122693335(probes 63558:65961)	0.000194
Deletion Peak 11	7q21.11	chr7:77579055-79101070(probes 73029:73152)	chr7:77624143-79101070(probes 73032:73152)	chr7:78341954-78380384(probes 73093:73094)	0.0463
Deletion Peak 12	7q35	chr7:144530419-147601703(probes 77874:78116)	chr7:146967220-147274007(probes 78065:78092)	chr7:146805239-147180571(probes 78051:78085)	0.00425
Deletion Peak 13	8p23.3	chr8:1-6269925(probes 78934:79294)	chr8:1196557-1298168(probes 78996:78998)	chr8:1-3904707(probes 78934:79179)	0.0105
Deletion Peak 14	8p11.22	chr8:39258895-39424215(probes 81212:81222)	chr8:39283277-39416497(probes 81214:81221)	chr8:39222368-39432882(probes 81209:81223)	0.00365
Deletion Peak 15	9p21.1	chr9:27572120-28866360(probes 88361:88439)	chr9:27930768-28744986(probes 88371:88431)	chr9:28339107-28386174(probes 88402:88403)	0.19
Deletion Peak 16	10p15.3	chr10:1-28347407(probes 93518:95285)	chr10:2306422-2405100(probes 93669:93671)	chr10:2233420-2629230(probes 93664:93683)	0.189
Deletion Peak 17	10q26.3	chr10:129856321-135267555(probes 101117:101427)	chr10:133671641-134276982(probes 101314:101352)	chr10:133761846-133791799(probes 101317:101318)	0.235
Deletion Peak 18	11q14.1	chr11:83135920-85341556(probes 106325:106486)	chr11:83135920-84659680(probes 106325:106437)	chr11:83856919-84070882(probes 106381:106395)	3.96e-05
Deletion Peak 19	12p12.2	chr12:20235271-20864374(probes 110776:110808)	chr12:20711337-20864374(probes 110799:110808)	chr12:20643584-20864374(probes 110795:110808)	0.212
Deletion Peak 20	13q14.2	chr13:48664503-48886743(probes 119464:119477)	chr13:48784284-48863534(probes 119470:119475)	chr13:48703734-50679158(probes 119467:119627)	0.00927
Deletion Peak 21	15q13.3	chr15:31203396-31624055(probes 129160:129191)	chr15:31352484-31588886(probes 129176:129187)	chr15:26722385-49241607(probes 128902:130426)	0.0113
Deletion Peak 22	17p13.3	chr17:1-210969(probes 138715:138725)	chr17:1-192699(probes 138715:138724)	chr17:1-490920(probes 138715:138737)	0.00744
Deletion Peak 23	17q21.31	chr17:44103378-44297083(probes 141598:141612)	chr17:44103378-44297083(probes 141598:141612)	chr17:44144905-44820269(probes 141602:141617)	0.0814
Deletion Peak 24	22q13.33	chr22:51080648-51304566(probes 161211:161223)	chr22:51096697-51304566(probes 161213:161223)	chr22:51089246-51304566(probes 161212:161223)	0.2
