# Supplementary material for: TOP3A amplification and ATRX inactivation are mutually exclusive events in pediatric osteosarcomas using ALT
Source: EMBO Mol Med. 2022 Aug 3;14(10):e15859. doi: 10.15252/emmm.202215859 (PMC9549729; doi:10.15252/emmm.202215859)
Supplement: Supplementary file 4 — Table EV3 [file EMMM-14-e15859-s005.xlsx]

## Sheet: Table EV3
Table EV3. Synthesis of TOP3 gain/amplification, ATRX mutation/deletion, and p53 mutation/break/deletion in the osteosarcoma tumors.
N°	ALT	17p11 amp or gain	ATRX mut/del	P53 mut	P53 break	P53 del
2523	Yes	no	ATRX L2176Ffs*2 L2214Ffs*2	R175H	no	yes
4435	Yes	no	del ATRX	nd	yes	no
4680	Yes	no	ATRX K914E K952E	no	no	no
7695	Yes	no	ATRX K1545Nfs*21 K1583Nfs*21	no	no	yes
9496	Yes	no	ATRX	no	no	yes
8781	Yes	no	nd	no	no	yes
8299	Yes	amp	no	E258X	no	yes
4462	Yes	gain	no	P278S	no	no
1941	Yes	amp	no	no	no	no
2254	Yes	amp	no	no	no	no
3103	Yes	amp	no	no	no	no
4001	Yes	amp	no	no	yes	no
4078	Yes	amp	no	no	yes	no
4591	Yes	gain	no	no	yes	no
4665	Yes	gain	no	no	yes	no
5136	Yes	amp	no	no	yes	no
7855	No	gain	no	nd	yes	no
5090	No	no	no	no	no	yes
5664	No	no	nd	nd	nd	no
6500	No	no	nd	nd	nd	no
6537	No	no	no	no	no	no
6699	No	no	no	P151R	no	yes
