# Supplementary material for: TOP3A amplification and ATRX inactivation are mutually exclusive events in pediatric osteosarcomas using ALT
Source: EMBO Mol Med. 2022 Aug 3;14(10):e15859. doi: 10.15252/emmm.202215859 (PMC9549729; doi:10.15252/emmm.202215859)
Supplement: Supplementary file 5 — Table EV4 [file EMMM-14-e15859-s004.xlsx]

## Sheet: Table EV4
Table EV4. RTqPCR primer sequences.
Oligo	Primer Name
ATGAGGCGGAGAGAAGGACT	TOP3A F1
CTGCATCTGGAAATCATGAGCC	TOP3A R1
ACCCACTCCTCCACCTTTG	GAPDH F
CTCTTGTGCTCTTGCTGGG	GAPDH R
